# Supplementary material for: Activated Oncogenic Pathway Modifies Iron Network in Breast Epithelial Cells: A Dynamic Modeling Perspective
Source: PLoS Comput Biol. 2017 Feb 6;13(2):e1005352. doi: 10.1371/journal.pcbi.1005352 (PMC5293201; doi:10.1371/journal.pcbi.1005352)
Supplement: S1 Simulations — Attractors are found using attractor finder by random sampling (Algo. 1). (XLSX) [file pcbi.1005352.s002.xlsx]

## Sheet: 24-node-normal
Index		3	6	7	10		11		15		16			21		23	24
	Model	Fpn k/o	IRP2 o/e	Hep o/e	heme k/o	heme o/e	ROS o/e	AE k/o in ROS	IL6 k/o	IL6 o/e	Ras k/o	Ras o/e	GAPS k/o in Ras	EGFR k/o	EGFR o/e	Mfrn k/o	Ftmt o/e
3	Fpn k/o	attractor = 1 1 0 1 1 1 1 1 1 1 1 1 1 1 1 1 1 1 1 1 1 1 1 1 and size = 4522	--	--	--	--	--	--	--	--	--	--	--	--	--	--	--
6	IRP2 o/e	attractor = 1 2 0 0 1 2 1 1 1 1 1 1 1 1 1 1 1 1 1 1 1 1 1 1 and size = 4002	attractor = 1 2 0 0 1 2 1 1 1 1 1 1 1 1 1 1 1 1 1 1 1 1 1 1 and size = 4078	--	--	--	--	--	--	--	--	--	--	--	--	--	--
7	Hep o/e	attractor = 1 1 0 1 1 1 2 1 1 1 1 1 1 1 1 1 1 1 1 1 1 1 1 1 and size = 4491	attractor = 1 2 0 0 1 2 2 1 1 1 1 1 1 1 1 1 1 1 1 1 1 1 1 1 and size = 3930	attractor = 1 1 0 1 1 1 2 1 1 1 1 1 1 1 1 1 1 1 1 1 1 1 1 1 and size = 4479	--	--	--	--	--	--	--	--	--	--	--	--	--
10	heme k/o	attractor = 1 2 0 0 1 1 1 1 1 0 1 1 1 1 1 1 1 1 1 1 1 0 1 1 -> 1 1 0 1 1 1 1 1 0 0 1 1 1 1 1 1 1 1 1 1 1 1 2 0 -> 0 1 0 1 1 1 1 1 1 0 1 1 1 1 1 1 1 1 1 1 1 2 1 1 -> 1 1 0 1 2 2 1 1 2 0 1 1 1 1 1 1 1 1 1 1 1 1 0 2 and size = 3892 --- attractor = 1 1 0 1 1 1 1 1 1 0 1 1 1 1 1 1 1 1 1 1 1 1 1 1 and size = 451	attractor = 1 2 0 0 2 2 1 1 2 0 1 1 1 1 1 1 1 1 1 1 1 1 0 2 -> 2 2 0 0 1 2 1 1 1 0 1 1 1 1 1 1 1 1 1 1 1 0 1 1 -> 1 2 0 0 0 2 1 1 0 0 1 1 1 1 1 1 1 1 1 1 1 1 2 0 -> 0 2 0 0 1 2 1 1 1 0 1 1 1 1 1 1 1 1 1 1 1 2 1 1 and size = 3472 --- attractor = 1 2 0 0 1 2 1 1 1 0 1 1 1 1 1 1 1 1 1 1 1 1 1 1 and size = 378	attractor = 1 1 0 1 1 1 2 1 1 0 1 1 1 1 1 1 1 1 1 1 1 1 1 1 and size = 439 --- attractor = 1 2 0 0 1 1 2 1 1 0 1 1 1 1 1 1 1 1 1 1 1 0 1 1 -> 1 1 0 1 1 1 2 1 0 0 1 1 1 1 1 1 1 1 1 1 1 1 2 0 -> 0 1 0 1 1 1 2 1 1 0 1 1 1 1 1 1 1 1 1 1 1 2 1 1 -> 1 1 0 1 2 2 2 1 2 0 1 1 1 1 1 1 1 1 1 1 1 1 0 2 and size = 3829	attractor = 0 1 1 1 1 1 1 1 1 0 1 1 1 1 1 1 1 1 1 1 1 2 1 1 -> 1 1 1 1 2 2 1 1 2 0 1 1 1 1 1 1 1 1 1 1 1 1 0 2 -> 1 2 0 0 1 1 1 1 1 0 1 1 1 1 1 1 1 1 1 1 1 0 1 1 -> 1 1 1 1 1 1 1 1 0 0 1 1 1 1 1 1 1 1 1 1 1 1 2 0 and size = 3952 --- attractor = 1 1 1 1 1 1 1 1 1 0 1 1 1 1 1 1 1 1 1 1 1 1 1 1 and size = 486	--	--	--	--	--	--	--	--	--	--	--	--
	heme o/e	attractor = 0 2 0 0 2 2 1 2 0 2 1 1 1 1 1 1 1 1 1 1 1 0 2 0 and size = 3871	attractor = 0 2 0 0 2 2 1 2 0 2 1 1 1 1 1 1 1 1 1 1 1 0 2 0 and size = 3560	attractor = 0 2 0 0 2 2 2 2 0 2 1 1 1 1 1 1 1 1 1 1 1 0 2 0 and size = 3769	--	attractor = 0 2 0 0 2 2 1 2 0 2 1 1 1 1 1 1 1 1 1 1 1 0 2 0 and size = 3903	--	--	--	--	--	--	--	--	--	--	--
11	ROS o/e	attractor = 1 1 0 1 2 2 2 2 2 0 2 2 2 0 2 0 2 0 0 2 2 1 0 2 -> 1 2 0 0 1 1 2 2 1 0 2 2 2 0 2 0 2 0 0 2 2 0 1 1 -> 1 1 0 1 1 1 2 2 0 0 2 2 2 0 2 0 2 0 0 2 2 1 2 0 -> 0 1 0 1 1 1 2 2 1 0 2 2 2 0 2 0 2 0 0 2 2 2 1 1 and size = 2577 --- attractor = 1 1 0 1 1 1 2 2 1 0 2 2 2 0 2 0 2 0 0 2 2 1 1 1 and size = 1092	attractor = 2 2 0 0 1 2 2 2 1 0 2 2 2 0 2 0 2 0 0 2 2 0 1 1 -> 1 2 0 0 0 2 2 2 0 0 2 2 2 0 2 0 2 0 0 2 2 1 2 0 -> 0 2 0 0 1 2 2 2 1 0 2 2 2 0 2 0 2 0 0 2 2 2 1 1 -> 1 2 0 0 2 2 2 2 2 0 2 2 2 0 2 0 2 0 0 2 2 1 0 2 and size = 2354 --- attractor = 1 2 0 0 1 2 2 2 1 0 2 2 2 0 2 0 2 0 0 2 2 1 1 1 and size = 913	attractor = 0 1 0 1 1 1 2 2 1 0 2 2 2 0 2 0 2 0 0 2 2 2 1 1 -> 1 1 0 1 2 2 2 2 2 0 2 2 2 0 2 0 2 0 0 2 2 1 0 2 -> 1 2 0 0 1 1 2 2 1 0 2 2 2 0 2 0 2 0 0 2 2 0 1 1 -> 1 1 0 1 1 1 2 2 0 0 2 2 2 0 2 0 2 0 0 2 2 1 2 0 and size = 2584 --- attractor = 1 1 0 1 1 1 2 2 1 0 2 2 2 0 2 0 2 0 0 2 2 1 1 1 and size = 1032	attractor = 1 1 0 1 2 2 2 2 2 0 2 2 2 0 2 0 2 0 0 2 2 1 0 2 -> 1 2 0 0 1 1 2 2 1 0 2 2 2 0 2 0 2 0 0 2 2 0 1 1 -> 1 1 0 1 1 1 2 2 0 0 2 2 2 0 2 0 2 0 0 2 2 1 2 0 -> 0 1 0 1 1 1 2 2 1 0 2 2 2 0 2 0 2 0 0 2 2 2 1 1 and size = 3089 --- attractor = 1 1 0 1 1 1 2 2 1 0 2 2 2 0 2 0 2 0 0 2 2 1 1 1 and size = 380	attractor = 0 2 0 0 2 2 2 2 0 2 2 2 2 0 2 0 2 0 0 2 2 0 2 0 and size = 3280	attractor = 0 1 0 1 1 1 2 2 1 0 2 2 2 0 2 0 2 0 0 2 2 2 1 1 -> 1 1 0 1 2 2 2 2 2 0 2 2 2 0 2 0 2 0 0 2 2 1 0 2 -> 1 2 0 0 1 1 2 2 1 0 2 2 2 0 2 0 2 0 0 2 2 0 1 1 -> 1 1 0 1 1 1 2 2 0 0 2 2 2 0 2 0 2 0 0 2 2 1 2 0 and size = 2545 --- attractor = 1 1 0 1 1 1 2 2 1 0 2 2 2 0 2 0 2 0 0 2 2 1 1 1 and size = 1155	--	--	--	--	--	--	--	--	--	--
	AE k/o in ROS	attractor = 1 1 0 1 1 1 1 2 1 1 1 2 1 0 2 0 2 1 0 1 2 1 1 1 -> 1 1 0 1 1 1 2 1 1 0 2 1 2 1 1 1 2 0 1 2 1 1 1 1 and size = 1183 --- attractor = 1 1 0 1 2 2 2 2 2 0 2 2 2 0 2 0 2 0 0 2 2 1 0 2 -> 1 2 0 0 1 1 2 2 1 0 2 2 2 0 2 0 2 0 0 2 2 0 1 1 -> 1 1 0 1 1 1 2 2 0 0 2 2 2 0 2 0 2 0 0 2 2 1 2 0 -> 0 1 0 1 1 1 2 2 1 0 2 2 2 0 2 0 2 0 0 2 2 2 1 1 and size = 982 --- attractor = 1 1 0 1 2 2 2 1 2 0 2 1 …	attractor = 1 2 0 0 1 2 2 1 1 0 2 1 2 1 1 1 2 0 1 2 1 1 1 1 -> 1 2 0 0 1 2 1 2 1 1 1 2 1 0 2 0 2 1 0 1 2 1 1 1 and size = 962 --- attractor = 1 2 0 0 1 2 1 1 1 1 1 1 1 1 1 1 1 1 1 1 1 1 1 1 and size = 158 --- attractor = 1 2 0 0 2 2 2 2 2 0 2 2 2 0 2 0 2 0 0 2 2 1 0 2 -> 2 2 0 0 1 2 2 2 1 0 2 2 2 0 2 0 2 0 0 2 2 0 1 1 -> 1 2 0 0 0 2 2 2 0 0 2 2 2 0 2 0 2 0 0 2 2 1 2 0 -> 0 2 0 0 1 2 2 2 1 0 2 2 2…	attractor = 1 1 0 1 1 1 2 2 0 0 2 2 2 0 2 0 2 0 0 2 2 1 2 0 -> 0 1 0 1 1 1 2 2 1 0 2 2 2 0 2 0 2 0 0 2 2 2 1 1 -> 1 1 0 1 2 2 2 2 2 0 2 2 2 0 2 0 2 0 0 2 2 1 0 2 -> 1 2 0 0 1 1 2 2 1 0 2 2 2 0 2 0 2 0 0 2 2 0 1 1 and size = 869 --- attractor = 1 1 0 1 1 1 2 2 1 0 2 2 2 0 2 0 2 0 0 2 2 1 1 1 and size = 545 --- attractor = 1 1 0 1 1 1 2 1 1 1 1 1 1 1 1 1 1 1 1 1 1 1 1 1 and size = 390 --- attractor…	attractor = 0 1 1 1 1 1 2 1 1 0 2 1 2 1 1 1 2 0 1 2 1 2 1 1 -> 1 1 0 1 2 2 1 2 2 0 1 2 1 0 2 0 2 1 0 1 2 1 0 2 -> 1 2 0 0 1 1 2 1 1 0 2 1 2 1 1 1 2 0 1 2 1 0 1 1 -> 1 1 0 1 1 1 1 2 0 0 1 2 1 0 2 0 2 1 0 1 2 1 2 0 and size = 527 --- attractor = 0 1 1 1 1 1 1 1 1 0 1 1 1 1 1 1 1 1 1 1 1 2 1 1 -> 1 1 1 1 2 2 1 1 2 0 1 1 1 1 1 1 1 1 1 1 1 1 0 2 -> 1 2 0 0 1 1 1 1 1 0 1 1 1 1 1 1 1 1 1 1 1 0 1 1 -> 1 …	attractor = 0 2 0 0 2 2 2 2 0 2 2 1 2 1 1 1 2 0 1 2 1 0 2 0 -> 0 2 0 0 2 2 1 2 0 2 1 2 1 0 2 0 2 1 0 1 2 0 2 0 and size = 2129 --- attractor = 0 2 0 0 2 2 2 2 0 2 2 2 2 0 2 0 2 0 0 2 2 0 2 0 and size = 898 --- attractor = 0 2 0 0 2 2 1 2 0 2 1 1 1 1 1 1 1 1 1 1 1 0 2 0 and size = 409	--	attractor = 0 1 0 1 1 1 2 2 1 0 2 2 2 0 2 0 2 0 0 2 2 2 1 1 -> 1 1 0 1 2 2 2 2 2 0 2 2 2 0 2 0 2 0 0 2 2 1 0 2 -> 1 2 0 0 1 1 2 2 1 0 2 2 2 0 2 0 2 0 0 2 2 0 1 1 -> 1 1 0 1 1 1 2 2 0 0 2 2 2 0 2 0 2 0 0 2 2 1 2 0 and size = 1050 --- attractor = 1 1 1 1 1 1 1 1 1 1 1 1 1 1 1 1 1 1 1 1 1 1 1 1 and size = 388 --- attractor = 1 1 0 1 1 1 1 2 1 1 1 2 1 0 2 0 2 1 0 1 2 1 1 1 -> 1 1 1 1 1 1 2 1 1 0 2 1 …	--	--	--	--	--	--	--	--	--																														attractor = 0 2 0 0 2 2 1 1 0 0 1 1 1 1 1 1 1 1 1 1 1 0 2 2 and size = 4002
15	IL6 k/o	attractor = 1 1 0 1 1 1 0 1 1 1 1 1 1 1 0 1 1 1 1 1 1 1 1 1 and size = 4466	attractor = 1 2 0 0 1 2 0 1 1 1 1 1 1 1 0 1 1 1 1 1 1 1 1 1 and size = 3893	attractor = 1 1 0 1 1 1 2 1 1 1 1 1 1 1 0 1 1 1 1 1 1 1 1 1 and size = 4403	attractor = 1 2 0 0 1 1 0 1 1 0 1 1 1 1 0 1 1 1 1 1 1 0 1 1 -> 1 1 1 1 1 1 0 1 0 0 1 1 1 1 0 1 1 1 1 1 1 1 2 0 -> 0 1 1 1 1 1 0 1 1 0 1 1 1 1 0 1 1 1 1 1 1 2 1 1 -> 1 1 1 1 2 2 0 1 2 0 1 1 1 1 0 1 1 1 1 1 1 1 0 2 and size = 3701 --- attractor = 1 1 1 1 1 1 0 1 1 0 1 1 1 1 0 1 1 1 1 1 1 1 1 1 and size = 421	attractor = 0 2 0 0 2 2 0 2 0 2 1 1 1 1 0 1 1 1 1 1 1 0 2 0 and size = 3792	attractor = 1 1 1 1 1 1 0 2 1 0 2 2 2 0 0 0 2 0 0 2 2 1 1 1 and size = 1038 --- attractor = 0 1 1 1 1 1 0 2 1 0 2 2 2 0 0 0 2 0 0 2 2 2 1 1 -> 1 1 1 1 2 2 0 2 2 0 2 2 2 0 0 0 2 0 0 2 2 1 0 2 -> 1 2 0 0 1 1 0 2 1 0 2 2 2 0 0 0 2 0 0 2 2 0 1 1 -> 1 1 1 1 1 1 0 2 0 0 2 2 2 0 0 0 2 0 0 2 2 1 2 0 and size = 2547	attractor = 0 1 1 1 1 1 0 2 1 0 2 2 2 0 0 0 2 0 0 2 2 2 1 1 -> 1 1 1 1 2 2 0 2 2 0 2 2 2 0 0 0 2 0 0 2 2 1 0 2 -> 1 2 0 0 1 1 0 2 1 0 2 2 2 0 0 0 2 0 0 2 2 0 1 1 -> 1 1 1 1 1 1 0 2 0 0 2 2 2 0 0 0 2 0 0 2 2 1 2 0 and size = 713 --- attractor = 1 1 1 1 1 1 0 1 1 1 1 1 1 1 0 1 1 1 1 1 1 1 1 1 and size = 527 --- attractor = 1 1 1 1 1 1 0 2 1 1 1 2 1 0 0 0 2 1 0 1 2 1 1 1 -> 1 1 1 1 1 1 0 1 1 0 2 1 2…	attractor = 1 1 1 1 1 1 0 1 1 1 1 1 1 1 0 1 1 1 1 1 1 1 1 1 and size = 4463	--	--	--	--	--	--	--	--
	IL6 o/e	attractor = 1 2 0 0 1 2 2 2 1 0 0 2 2 2 2 2 0 2 2 0 0 1 1 1 and size = 3881 --- attractor = 1 2 0 0 2 2 2 2 2 0 0 2 2 2 2 2 0 2 2 0 0 1 0 2 -> 2 2 0 0 1 2 2 2 1 0 0 2 2 2 2 2 0 2 2 0 0 0 1 1 -> 1 2 0 0 0 2 2 2 0 0 0 2 2 2 2 2 0 2 2 0 0 1 2 0 -> 0 2 0 0 1 2 2 2 1 0 0 2 2 2 2 2 0 2 2 0 0 2 1 1 and size = 736 --- attractor = 1 1 0 1 1 1 2 1 1 1 1 1 1 1 2 1 1 1 1 1 1 1 1 1 and size = 292	attractor = 1 2 0 0 1 2 2 1 1 1 1 1 1 1 2 1 1 1 1 1 1 1 1 1 and size = 282 --- attractor = 2 2 0 0 1 2 2 2 1 0 0 2 2 2 2 2 0 2 2 0 0 0 1 1 -> 1 2 0 0 0 2 2 2 0 0 0 2 2 2 2 2 0 2 2 0 0 1 2 0 -> 0 2 0 0 1 2 2 2 1 0 0 2 2 2 2 2 0 2 2 0 0 2 1 1 -> 1 2 0 0 2 2 2 2 2 0 0 2 2 2 2 2 0 2 2 0 0 1 0 2 and size = 705 --- attractor = 1 2 0 0 1 2 2 2 1 0 0 2 2 2 2 2 0 2 2 0 0 1 1 1 and size = 3211	attractor = 1 2 0 0 2 2 2 2 2 0 0 2 2 2 2 2 0 2 2 0 0 1 0 2 -> 2 2 0 0 1 2 2 2 1 0 0 2 2 2 2 2 0 2 2 0 0 0 1 1 -> 1 2 0 0 0 2 2 2 0 0 0 2 2 2 2 2 0 2 2 0 0 1 2 0 -> 0 2 0 0 1 2 2 2 1 0 0 2 2 2 2 2 0 2 2 0 0 2 1 1 and size = 811 --- attractor = 1 1 0 1 1 1 2 1 1 1 1 1 1 1 2 1 1 1 1 1 1 1 1 1 and size = 303 --- attractor = 1 2 0 0 1 2 2 2 1 0 0 2 2 2 2 2 0 2 2 0 0 1 1 1 and size = 3756	attractor = 1 1 0 1 1 1 2 1 1 0 1 1 1 1 2 1 1 1 1 1 1 1 1 1 and size = 34 --- attractor = 0 1 0 1 1 1 2 1 1 0 1 1 1 1 2 1 1 1 1 1 1 2 1 1 -> 1 1 0 1 2 2 2 1 2 0 1 1 1 1 2 1 1 1 1 1 1 1 0 2 -> 1 2 0 0 1 1 2 1 1 0 1 1 1 1 2 1 1 1 1 1 1 0 1 1 -> 1 1 0 1 1 1 2 1 0 0 1 1 1 1 2 1 1 1 1 1 1 1 2 0 and size = 223 --- attractor = 1 2 0 0 2 2 2 2 2 0 0 2 2 2 2 2 0 2 2 0 0 1 0 2 -> 2 2 0 0 1 2 2 2 1 0 0 2 2 …	attractor = 0 2 0 0 2 2 2 2 0 2 1 1 1 1 2 1 1 1 1 1 1 0 2 0 and size = 255 --- attractor = 0 2 0 0 2 2 2 2 0 2 0 2 2 2 2 2 0 2 2 0 0 0 2 0 and size = 3714	attractor = 1 1 0 1 1 1 2 2 1 0 2 2 2 0 2 0 2 0 0 2 2 1 1 1 and size = 1125 --- attractor = 1 2 0 0 1 1 2 2 1 0 2 2 2 0 2 0 2 0 0 2 2 0 1 1 -> 1 1 0 1 1 1 2 2 0 0 2 2 2 0 2 0 2 0 0 2 2 1 2 0 -> 0 1 0 1 1 1 2 2 1 0 2 2 2 0 2 0 2 0 0 2 2 2 1 1 -> 1 1 0 1 2 2 2 2 2 0 2 2 2 0 2 0 2 0 0 2 2 1 0 2 and size = 2522	attractor = 1 1 0 1 1 1 2 1 1 1 1 1 1 1 2 1 1 1 1 1 1 1 1 1 and size = 184 --- attractor = 1 1 0 1 1 1 2 2 1 1 1 2 1 0 2 0 2 1 0 1 2 1 1 1 -> 1 1 0 1 1 1 2 1 1 0 2 1 2 1 2 1 2 0 1 2 1 1 1 1 and size = 1116 --- attractor = 1 1 0 1 1 1 2 2 1 0 2 2 2 0 2 0 2 0 0 2 2 1 1 1 and size = 668 --- attractor = 0 1 0 1 1 1 2 2 1 0 2 2 2 0 2 0 2 0 0 2 2 2 1 1 -> 1 1 0 1 2 2 2 2 2 0 2 2 2 0 2 0 2 0 0 2 2 1 0 2…	--	attractor = 1 2 0 0 1 2 2 2 1 0 0 2 2 2 2 2 0 2 2 0 0 1 1 1 and size = 3904 --- attractor = 1 2 0 0 2 2 2 2 2 0 0 2 2 2 2 2 0 2 2 0 0 1 0 2 -> 2 2 0 0 1 2 2 2 1 0 0 2 2 2 2 2 0 2 2 0 0 0 1 1 -> 1 2 0 0 0 2 2 2 0 0 0 2 2 2 2 2 0 2 2 0 0 1 2 0 -> 0 2 0 0 1 2 2 2 1 0 0 2 2 2 2 2 0 2 2 0 0 2 1 1 and size = 773 --- attractor = 1 1 0 1 1 1 2 1 1 1 1 1 1 1 2 1 1 1 1 1 1 1 1 1 and size = 353	--	--	--	--	--	--	--
16	Ras k/o	attractor = 1 1 0 1 1 1 1 1 1 1 1 1 1 1 1 0 2 0 0 1 1 1 1 1 and size = 3685	attractor = 1 2 0 0 1 2 1 1 1 1 1 1 1 1 1 0 2 0 0 1 1 1 1 1 and size = 3328	attractor = 1 1 0 1 1 1 2 1 1 1 1 1 1 1 1 0 2 0 0 1 1 1 1 1 and size = 3550	attractor = 1 2 0 0 1 1 1 1 1 0 1 1 1 1 1 0 2 0 0 1 1 0 1 1 -> 1 1 1 1 1 1 1 1 0 0 1 1 1 1 1 0 2 0 0 1 1 1 2 0 -> 0 1 1 1 1 1 1 1 1 0 1 1 1 1 1 0 2 0 0 1 1 2 1 1 -> 1 1 1 1 2 2 1 1 2 0 1 1 1 1 1 0 2 0 0 1 1 1 0 2 and size = 3214 --- attractor = 1 1 1 1 1 1 1 1 1 0 1 1 1 1 1 0 2 0 0 1 1 1 1 1 and size = 353	attractor = 0 2 0 0 2 2 0 2 0 2 0 1 1 1 0 0 2 0 0 0 0 0 2 0 and size = 1231 --- attractor = 0 2 0 0 2 2 1 2 0 2 1 1 1 1 1 0 2 0 0 1 1 0 2 0 and size = 676 --- attractor = 0 2 0 0 2 2 0 2 0 2 0 1 1 1 1 0 2 0 0 0 1 0 2 0 -> 0 2 0 0 2 2 1 2 0 2 1 1 1 1 0 0 2 0 0 1 0 0 2 0 and size = 1415	attractor = 1 1 0 1 1 1 2 2 1 0 2 2 2 0 2 0 2 0 0 2 2 1 1 1 and size = 1001 --- attractor = 1 1 0 1 2 2 2 2 2 0 2 2 2 0 2 0 2 0 0 2 2 1 0 2 -> 1 2 0 0 1 1 2 2 1 0 2 2 2 0 2 0 2 0 0 2 2 0 1 1 -> 1 1 0 1 1 1 2 2 0 0 2 2 2 0 2 0 2 0 0 2 2 1 2 0 -> 0 1 0 1 1 1 2 2 1 0 2 2 2 0 2 0 2 0 0 2 2 2 1 1 and size = 2195	attractor = 1 2 0 0 1 1 1 2 1 1 1 2 1 0 2 0 2 0 0 1 2 0 1 1 -> 1 1 1 1 1 1 2 1 0 0 2 1 2 1 1 0 2 0 0 2 1 1 2 0 -> 0 1 0 1 1 1 1 2 1 0 1 2 1 0 2 0 2 0 0 1 2 2 1 1 -> 1 1 1 1 2 2 2 1 2 0 2 1 2 1 1 0 2 0 0 2 1 1 0 2 and size = 644 --- attractor = 1 1 0 1 1 1 2 2 1 0 2 2 2 0 2 0 2 0 0 2 2 1 1 1 and size = 450 --- attractor = 1 1 1 1 1 1 1 1 1 1 1 1 1 1 1 0 2 0 0 1 1 1 1 1 and size = 896 --- attractor…	attractor = 1 1 1 1 1 1 0 1 1 1 1 1 1 1 0 0 2 0 0 1 1 1 1 1 and size = 3547	attractor = 1 1 0 1 1 1 2 1 1 1 1 1 1 1 2 0 2 0 0 1 1 1 1 1 and size = 3578	attractor = 1 1 1 1 1 1 1 1 1 1 1 1 1 1 1 0 2 0 0 1 1 1 1 1 and size = 3690	--	--	--	--	--	--
	Ras o/e	attractor = 2 2 0 0 1 2 0 2 1 0 0 2 2 2 0 2 0 2 2 0 0 0 1 1 -> 1 2 0 0 0 2 0 2 0 0 0 2 2 2 0 2 0 2 2 0 0 1 2 0 -> 0 2 0 0 1 2 0 2 1 0 0 2 2 2 0 2 0 2 2 0 0 2 1 1 -> 1 2 0 0 2 2 0 2 2 0 0 2 2 2 0 2 0 2 2 0 0 1 0 2 and size = 2504 --- attractor = 1 2 0 0 1 2 0 2 1 0 0 2 2 2 0 2 0 2 2 0 0 1 1 1 and size = 1012	attractor = 1 2 0 0 1 2 0 2 1 0 0 2 2 2 0 2 0 2 2 0 0 1 1 1 and size = 882 --- attractor = 1 2 0 0 2 2 0 2 2 0 0 2 2 2 0 2 0 2 2 0 0 1 0 2 -> 2 2 0 0 1 2 0 2 1 0 0 2 2 2 0 2 0 2 2 0 0 0 1 1 -> 1 2 0 0 0 2 0 2 0 0 0 2 2 2 0 2 0 2 2 0 0 1 2 0 -> 0 2 0 0 1 2 0 2 1 0 0 2 2 2 0 2 0 2 2 0 0 2 1 1 and size = 2284	attractor = 1 2 0 0 2 2 2 2 2 0 0 2 2 2 0 2 0 2 2 0 0 1 0 2 -> 2 2 0 0 1 2 2 2 1 0 0 2 2 2 0 2 0 2 2 0 0 0 1 1 -> 1 2 0 0 0 2 2 2 0 0 0 2 2 2 0 2 0 2 2 0 0 1 2 0 -> 0 2 0 0 1 2 2 2 1 0 0 2 2 2 0 2 0 2 2 0 0 2 1 1 and size = 2470 --- attractor = 1 2 0 0 1 2 2 2 1 0 0 2 2 2 0 2 0 2 2 0 0 1 1 1 and size = 910	attractor = 1 2 0 0 1 2 0 2 1 0 0 2 2 2 0 2 0 2 2 0 0 1 1 1 and size = 378 --- attractor = 0 2 0 0 1 2 0 2 1 0 0 2 2 2 0 2 0 2 2 0 0 2 1 1 -> 1 2 0 0 2 2 0 2 2 0 0 2 2 2 0 2 0 2 2 0 0 1 0 2 -> 2 2 0 0 1 2 0 2 1 0 0 2 2 2 0 2 0 2 2 0 0 0 1 1 -> 1 2 0 0 0 2 0 2 0 0 0 2 2 2 0 2 0 2 2 0 0 1 2 0 and size = 3055	attractor = 0 2 0 0 2 2 0 2 0 2 0 2 2 2 0 2 0 2 2 0 0 0 2 0 and size = 3281	attractor = 1 2 0 0 1 2 2 2 1 0 2 2 2 0 2 2 2 2 2 2 2 1 1 1 and size = 822 --- attractor = 0 2 0 0 1 2 2 2 1 0 2 2 2 0 2 2 2 2 2 2 2 2 1 1 -> 1 2 0 0 2 2 2 2 2 0 2 2 2 0 2 2 2 2 2 2 2 1 0 2 -> 2 2 0 0 1 2 2 2 1 0 2 2 2 0 2 2 2 2 2 2 2 0 1 1 -> 1 2 0 0 0 2 2 2 0 0 2 2 2 0 2 2 2 2 2 2 2 1 2 0 and size = 2289	attractor = 1 2 0 0 1 2 2 2 1 0 2 2 2 0 2 2 2 2 2 2 2 1 1 1 and size = 938 --- attractor = 0 2 0 0 1 2 2 2 1 0 2 2 2 0 2 2 2 2 2 2 2 2 1 1 -> 1 2 0 0 2 2 2 2 2 0 2 2 2 0 2 2 2 2 2 2 2 1 0 2 -> 2 2 0 0 1 2 2 2 1 0 2 2 2 0 2 2 2 2 2 2 2 0 1 1 -> 1 2 0 0 0 2 2 2 0 0 2 2 2 0 2 2 2 2 2 2 2 1 2 0 and size = 2276	attractor = 1 2 0 0 1 2 0 2 1 0 0 2 2 2 0 2 0 2 2 0 0 1 1 1 and size = 918 --- attractor = 1 2 0 0 2 2 0 2 2 0 0 2 2 2 0 2 0 2 2 0 0 1 0 2 -> 2 2 0 0 1 2 0 2 1 0 0 2 2 2 0 2 0 2 2 0 0 0 1 1 -> 1 2 0 0 0 2 0 2 0 0 0 2 2 2 0 2 0 2 2 0 0 1 2 0 -> 0 2 0 0 1 2 0 2 1 0 0 2 2 2 0 2 0 2 2 0 0 2 1 1 and size = 2490	attractor = 1 2 0 0 1 2 2 2 1 0 0 2 2 2 2 2 0 2 2 0 0 1 1 1 and size = 985 --- attractor = 0 2 0 0 1 2 2 2 1 0 0 2 2 2 2 2 0 2 2 0 0 2 1 1 -> 1 2 0 0 2 2 2 2 2 0 0 2 2 2 2 2 0 2 2 0 0 1 0 2 -> 2 2 0 0 1 2 2 2 1 0 0 2 2 2 2 2 0 2 2 0 0 0 1 1 -> 1 2 0 0 0 2 2 2 0 0 0 2 2 2 2 2 0 2 2 0 0 1 2 0 and size = 2466	--	attractor = 1 2 0 0 1 2 0 2 1 0 0 2 2 2 0 2 0 2 2 0 0 1 1 1 and size = 996 --- attractor = 1 2 0 0 2 2 0 2 2 0 0 2 2 2 0 2 0 2 2 0 0 1 0 2 -> 2 2 0 0 1 2 0 2 1 0 0 2 2 2 0 2 0 2 2 0 0 0 1 1 -> 1 2 0 0 0 2 0 2 0 0 0 2 2 2 0 2 0 2 2 0 0 1 2 0 -> 0 2 0 0 1 2 0 2 1 0 0 2 2 2 0 2 0 2 2 0 0 2 1 1 and size = 2593	--	--	--	--	--
	GAPS k/o in Ras	attractor = 1 2 0 0 1 2 1 2 1 0 0 2 2 2 0 2 1 2 2 1 0 1 1 1 -> 1 2 0 0 1 2 0 2 1 0 0 2 2 2 0 1 0 2 2 0 0 1 1 1 -> 1 2 0 0 1 2 0 2 1 0 0 2 2 2 0 0 0 1 2 0 0 1 1 1 -> 1 2 0 0 1 2 0 2 1 0 0 2 1 2 0 0 1 0 1 0 0 1 1 1 -> 1 2 0 0 1 1 0 1 1 0 0 1 0 1 0 1 2 0 0 0 0 1 1 1 -> 1 1 0 1 1 1 0 0 1 1 1 0 1 1 1 2 2 1 0 0 0 1 1 1 -> 1 1 0 1 1 1 1 1 1 1 2 1 2 1 2 2 1 2 1 0 1 1 1 1 -> 1 1 0 1 1 1 2 2 1 1 1 2 2 0 2 …	attractor = 1 2 0 0 2 2 0 2 2 0 0 2 2 2 0 1 0 2 2 0 0 1 0 2 -> 2 2 0 0 1 2 0 2 1 0 0 2 2 2 0 0 0 1 2 0 0 0 1 1 -> 1 2 0 0 0 2 0 2 0 0 0 2 1 2 0 0 1 0 1 0 0 1 2 0 -> 0 2 0 0 1 2 0 1 1 0 0 1 0 1 0 1 2 0 0 0 0 2 1 1 -> 1 2 0 0 2 2 0 0 2 1 1 0 1 1 1 2 2 1 0 0 0 1 0 2 -> 2 2 0 0 1 2 1 1 1 2 2 1 2 1 2 2 1 2 1 0 1 0 1 1 -> 1 2 0 0 0 2 2 2 0 1 1 2 2 0 2 2 1 2 2 1 2 0 2 0 -> 0 2 0 0 1 2 2 2 0 0 0 2 2 1 1 …	attractor = 1 2 0 0 2 2 2 2 2 0 0 2 2 2 0 1 0 2 2 0 0 1 0 2 -> 2 2 0 0 1 2 2 2 1 0 0 2 2 2 0 0 0 1 2 0 0 0 1 1 -> 1 2 0 0 0 2 2 2 0 0 0 2 1 2 0 0 1 0 1 0 0 1 2 0 -> 0 2 0 0 1 1 2 1 1 0 0 1 0 1 0 1 2 0 0 0 0 2 1 1 -> 1 1 0 1 2 2 2 0 2 1 1 0 1 1 1 2 2 1 0 0 0 1 0 2 -> 1 2 0 0 1 1 2 1 1 2 2 1 2 1 2 2 1 2 1 0 1 0 1 1 -> 1 1 0 1 1 1 2 2 0 1 1 2 2 0 2 2 1 2 2 1 2 0 2 0 -> 0 2 0 1 1 2 2 2 0 0 0 2 2 1 1 …	attractor = 1 2 0 0 1 2 0 2 1 0 0 2 1 2 0 0 1 0 1 0 0 1 1 1 -> 1 2 0 0 1 1 0 1 1 0 0 1 0 1 0 1 2 0 0 0 0 1 1 1 -> 1 1 1 1 1 1 0 0 1 0 1 0 1 1 1 2 2 1 0 0 0 1 1 1 -> 1 1 1 1 1 1 1 1 1 0 2 1 2 1 2 2 1 2 1 0 1 1 1 1 -> 1 1 1 1 1 1 2 2 1 0 1 2 2 0 2 2 1 2 2 1 2 1 1 1 -> 1 2 0 1 1 2 2 2 1 0 0 2 2 1 1 2 2 2 2 2 1 1 1 1 -> 1 2 0 0 1 2 1 2 1 0 0 2 2 2 0 2 1 2 2 1 0 1 1 1 -> 1 2 0 0 1 2 0 2 1 0 0 2 2 2 0 …	attractor = 0 2 0 0 2 2 1 2 0 2 1 1 1 1 1 1 1 1 1 1 1 0 2 0 and size = 2843 --- attractor = 0 2 0 0 2 2 1 2 0 2 0 2 2 2 0 2 1 2 1 1 0 0 2 0 -> 0 2 0 0 2 2 0 2 0 2 0 2 2 2 0 1 0 2 2 0 0 0 2 0 -> 0 2 0 0 2 2 0 2 0 2 0 2 2 2 0 0 0 1 2 0 0 0 2 0 -> 0 2 0 0 2 2 0 2 0 2 0 2 1 2 0 0 1 0 1 0 0 0 2 0 -> 0 2 0 0 2 2 0 2 0 2 0 1 0 1 0 1 2 0 0 0 0 0 2 0 -> 0 2 0 0 2 2 0 2 0 2 1 0 1 1 0 2 2 1 0 0 0 0 2 0 -> 0…	attractor = 1 2 0 0 1 2 2 2 1 0 2 2 2 0 2 2 2 2 2 2 2 1 1 1 and size = 996 --- attractor = 0 2 0 0 1 2 2 2 1 0 2 2 2 0 2 2 2 2 2 2 2 2 1 1 -> 1 2 0 0 2 2 2 2 2 0 2 2 2 0 2 2 2 2 2 2 2 1 0 2 -> 2 2 0 0 1 2 2 2 1 0 2 2 2 0 2 2 2 2 2 2 2 0 1 1 -> 1 2 0 0 0 2 2 2 0 0 2 2 2 0 2 2 2 2 2 2 2 1 2 0 and size = 2396	attractor = 1 1 1 1 1 1 1 1 1 1 1 1 1 1 1 1 1 1 1 1 1 1 1 1 and size = 123 --- attractor = 1 2 0 0 1 2 2 2 1 0 2 2 2 0 2 2 2 2 2 2 2 1 1 1 and size = 1194 --- attractor = 1 2 0 0 2 2 2 2 2 0 2 2 2 0 2 2 2 2 2 2 2 1 0 2 -> 2 2 0 0 1 2 2 2 1 0 2 2 2 0 2 2 2 2 2 2 2 0 1 1 -> 1 2 0 0 0 2 2 2 0 0 2 2 2 0 2 2 2 2 2 2 2 1 2 0 -> 0 2 0 0 1 2 2 2 1 0 2 2 2 0 2 2 2 2 2 2 2 2 1 1 and size = 2412	attractor = 1 1 1 1 1 1 0 1 1 1 1 1 1 1 0 1 1 1 1 1 1 1 1 1 and size = 4568	attractor = 1 2 0 0 2 2 2 2 2 0 0 2 2 2 2 2 0 2 2 0 0 1 0 2 -> 2 2 0 0 1 2 2 2 1 0 0 2 2 2 2 2 0 2 2 0 0 0 1 1 -> 1 2 0 0 0 2 2 2 0 0 0 2 2 2 2 2 0 2 2 0 0 1 2 0 -> 0 2 0 0 1 2 2 2 1 0 0 2 2 2 2 2 0 2 2 0 0 2 1 1 and size = 2499 --- attractor = 1 2 0 0 1 2 2 2 1 0 0 2 2 2 2 2 0 2 2 0 0 1 1 1 and size = 1190	--	--	attractor = 1 2 0 0 1 2 0 2 1 0 0 2 2 2 0 1 0 2 2 0 0 1 1 1 -> 1 2 0 0 1 2 0 2 1 0 0 2 2 2 0 0 0 1 2 0 0 1 1 1 -> 1 2 0 0 1 2 0 2 1 0 0 2 1 2 0 0 1 0 1 0 0 1 1 1 -> 1 2 0 0 1 1 0 1 1 0 0 1 0 1 0 1 2 0 0 0 0 1 1 1 -> 1 1 1 1 1 1 0 0 1 1 1 0 1 1 1 2 2 1 0 0 0 1 1 1 -> 1 1 1 1 1 1 1 1 1 1 2 1 2 1 2 2 1 2 1 0 1 1 1 1 -> 1 1 1 1 1 1 2 2 1 1 1 2 2 0 2 2 1 2 2 1 2 1 1 1 -> 1 2 0 1 1 2 2 2 1 0 0 2 2 1 1 …	--	--	--	--
21	EGFR k/o	attractor = 0 2 0 0 1 2 1 2 1 0 0 2 2 2 0 1 0 2 2 0 0 2 1 1 -> 1 2 0 0 2 2 0 2 2 0 0 2 2 2 0 0 0 1 2 0 0 1 0 2 -> 2 2 0 0 1 2 0 2 1 0 0 2 1 2 0 0 1 0 1 0 0 0 1 1 -> 1 2 0 0 0 1 0 1 0 0 0 1 0 1 0 1 2 0 0 0 0 1 2 0 -> 0 1 0 1 1 1 0 0 1 0 1 0 1 1 1 2 2 1 0 0 0 2 1 1 -> 1 1 0 1 2 2 1 1 2 1 2 1 2 1 2 2 1 2 1 0 0 1 0 2 -> 1 2 0 0 1 1 2 2 1 1 1 2 2 0 2 2 0 2 2 0 0 0 1 1 -> 1 2 0 1 1 2 2 2 0 0 0 2 2 1 1 …	attractor = 1 2 0 0 1 2 1 2 1 0 0 2 2 2 0 1 0 2 2 0 0 1 1 1 -> 1 2 0 0 1 2 0 2 1 0 0 2 2 2 0 0 0 1 2 0 0 1 1 1 -> 1 2 0 0 1 2 0 2 1 0 0 2 1 2 0 0 1 0 1 0 0 1 1 1 -> 1 2 0 0 1 2 0 1 1 0 0 1 0 1 0 1 2 0 0 0 0 1 1 1 -> 1 2 0 0 1 2 0 0 1 1 1 0 1 1 1 2 2 1 0 0 0 1 1 1 -> 1 2 0 0 1 2 1 1 1 1 2 1 2 1 2 2 1 2 1 0 0 1 1 1 -> 1 2 0 0 1 2 2 2 1 1 1 2 2 0 2 2 0 2 2 0 0 1 1 1 -> 1 2 0 0 1 2 2 2 1 0 0 2 2 1 1 …	attractor = 1 1 0 1 1 1 2 1 1 1 1 1 1 1 1 1 1 1 1 0 0 1 1 1 and size = 3728 --- attractor = 1 2 0 0 1 2 2 2 1 0 0 2 2 2 0 0 0 1 2 0 0 1 1 1 -> 1 2 0 0 1 2 2 2 1 0 0 2 1 2 0 0 1 0 1 0 0 1 1 1 -> 1 2 0 0 1 1 2 1 1 0 0 1 0 1 0 1 2 0 0 0 0 1 1 1 -> 1 1 0 1 1 1 2 0 1 1 1 0 1 1 1 2 2 1 0 0 0 1 1 1 -> 1 1 0 1 1 1 2 1 1 1 2 1 2 1 2 2 1 2 1 0 0 1 1 1 -> 1 1 0 1 1 1 2 2 1 1 1 2 2 0 2 2 0 2 2 0 0 1 1 1 -> 1…	attractor = 0 1 1 1 1 1 0 0 1 0 1 0 1 1 1 2 2 1 0 0 0 2 1 1 -> 1 1 1 1 2 2 1 1 2 0 2 1 2 1 2 2 1 2 1 0 0 1 0 2 -> 1 2 0 0 1 1 2 2 1 0 1 2 2 0 2 2 0 2 2 0 0 0 1 1 -> 1 2 0 1 1 2 2 2 0 0 0 2 2 1 1 2 0 2 2 0 0 1 2 0 -> 0 2 0 0 1 2 1 2 1 0 0 2 2 2 0 1 0 2 2 0 0 2 1 1 -> 1 2 0 0 2 2 0 2 2 0 0 2 2 2 0 0 0 1 2 0 0 1 0 2 -> 2 2 0 0 1 2 0 2 1 0 0 2 1 2 0 0 1 0 1 0 0 0 1 1 -> 1 2 0 0 0 1 0 1 0 0 0 1 0 1 0 …	attractor = 0 2 0 0 2 2 1 2 0 2 1 1 1 1 1 1 1 1 1 0 0 0 2 0 and size = 3681	attractor = 1 2 0 0 2 2 2 2 2 0 2 2 2 0 2 2 0 2 2 0 0 1 0 2 -> 2 2 0 0 1 2 2 2 1 0 2 2 2 0 2 2 0 2 2 0 0 0 1 1 -> 1 2 0 0 0 2 2 2 0 0 2 2 2 0 2 2 0 2 2 0 0 1 2 0 -> 0 2 0 0 1 2 2 2 1 0 2 2 2 0 2 2 0 2 2 0 0 2 1 1 and size = 2429 --- attractor = 1 2 0 0 1 2 2 2 1 0 2 2 2 0 2 2 0 2 2 0 0 1 1 1 and size = 1035	attractor = 1 2 0 0 2 2 2 2 2 0 2 2 2 0 2 2 0 2 2 0 0 1 0 2 -> 2 2 0 0 1 2 2 2 1 0 2 2 2 0 2 2 0 2 2 0 0 0 1 1 -> 1 2 0 0 0 2 2 2 0 0 2 2 2 0 2 2 0 2 2 0 0 1 2 0 -> 0 2 0 0 1 2 2 2 1 0 2 2 2 0 2 2 0 2 2 0 0 2 1 1 and size = 1937 --- attractor = 1 2 0 0 1 1 1 2 1 0 2 2 2 0 2 1 0 2 2 0 0 1 1 1 -> 1 2 1 1 1 2 2 2 1 0 1 2 2 0 2 2 0 1 2 0 0 1 1 1 -> 1 2 0 0 1 2 2 2 1 0 2 2 2 1 1 2 1 2 1 0 0 1 1 1 and …	attractor = 1 2 0 0 1 2 0 2 1 0 0 2 1 2 0 0 1 0 1 0 0 1 1 1 -> 1 2 0 0 1 1 0 1 1 0 0 1 0 1 0 1 2 0 0 0 0 1 1 1 -> 1 1 1 1 1 1 0 0 1 1 1 0 1 1 0 2 2 1 0 0 0 1 1 1 -> 1 1 1 1 1 1 0 1 1 1 2 1 2 1 0 2 1 2 1 0 0 1 1 1 -> 1 1 1 1 1 1 0 2 1 1 1 2 2 0 0 1 0 2 2 0 0 1 1 1 -> 1 2 1 1 1 2 0 2 1 0 0 2 2 1 0 0 0 1 2 0 0 1 1 1 and size = 1158 --- attractor = 1 1 1 1 1 1 0 1 1 1 1 1 1 1 0 1 1 1 1 0 0 1 1 1 and …	attractor = 1 2 0 0 1 2 2 2 1 0 0 2 2 2 2 2 0 2 2 0 0 1 1 1 and size = 1483 --- attractor = 0 2 0 0 1 2 2 2 1 0 0 2 2 2 2 2 0 2 2 0 0 2 1 1 -> 1 2 0 0 2 2 2 2 2 0 0 2 2 2 2 2 0 2 2 0 0 1 0 2 -> 2 2 0 0 1 2 2 2 1 0 0 2 2 2 2 2 0 2 2 0 0 0 1 1 -> 1 2 0 0 0 2 2 2 0 0 0 2 2 2 2 2 0 2 2 0 0 1 2 0 and size = 2235	attractor = 1 1 1 1 1 1 1 1 1 1 1 1 1 1 1 0 2 0 0 0 0 1 1 1 and size = 3482	attractor = 1 2 0 0 1 2 0 2 1 0 0 2 2 2 0 2 0 2 2 0 0 1 1 1 and size = 948 --- attractor = 2 2 0 0 1 2 0 2 1 0 0 2 2 2 0 2 0 2 2 0 0 0 1 1 -> 1 2 0 0 0 2 0 2 0 0 0 2 2 2 0 2 0 2 2 0 0 1 2 0 -> 0 2 0 0 1 2 0 2 1 0 0 2 2 2 0 2 0 2 2 0 0 2 1 1 -> 1 2 0 0 2 2 0 2 2 0 0 2 2 2 0 2 0 2 2 0 0 1 0 2 and size = 2513	attractor = 1 2 0 0 2 2 0 2 2 0 0 2 2 2 0 0 0 1 2 0 0 1 0 2 -> 2 2 0 0 1 2 0 2 1 0 0 2 1 2 0 0 1 0 1 0 0 0 1 1 -> 1 2 0 0 0 1 0 1 0 0 0 1 0 1 0 1 2 0 0 0 0 1 2 0 -> 0 1 1 1 1 1 0 0 1 0 1 0 1 1 1 2 2 1 0 0 0 2 1 1 -> 1 1 1 1 2 2 1 1 2 1 2 1 2 1 2 2 1 2 1 0 0 1 0 2 -> 1 2 0 0 1 1 2 2 1 1 1 2 2 0 2 2 0 2 2 0 0 0 1 1 -> 1 2 0 1 1 2 2 2 0 0 0 2 2 1 1 2 0 2 2 0 0 1 2 0 -> 0 2 0 0 1 2 1 2 1 0 0 2 2 2 0 …	attractor = 1 1 1 1 1 1 1 1 1 1 1 1 1 1 1 1 1 1 1 0 0 1 1 1 and size = 3978 --- attractor = 1 2 0 0 1 2 0 2 1 0 0 2 2 2 0 0 0 1 2 0 0 1 1 1 -> 1 2 0 0 1 2 0 2 1 0 0 2 1 2 0 0 1 0 1 0 0 1 1 1 -> 1 2 0 0 1 1 0 1 1 0 0 1 0 1 0 1 2 0 0 0 0 1 1 1 -> 1 1 1 1 1 1 0 0 1 1 1 0 1 1 1 2 2 1 0 0 0 1 1 1 -> 1 1 1 1 1 1 1 1 1 1 2 1 2 1 2 2 1 2 1 0 0 1 1 1 -> 1 1 1 1 1 1 2 2 1 1 1 2 2 0 2 2 0 2 2 0 0 1 1 1 -> 1…	--	--	--
	EGFR o/e	attractor = 1 1 0 1 1 1 1 1 1 1 1 1 1 1 1 0 2 0 0 2 2 1 1 1 and size = 4251	attractor = 1 2 0 0 1 2 1 1 1 1 1 1 1 1 1 0 2 0 0 2 2 1 1 1 and size = 3761	attractor = 1 1 0 1 1 1 2 1 1 1 1 1 1 1 1 0 2 0 0 2 2 1 1 1 and size = 4048	attractor = 1 1 1 1 1 1 1 1 1 0 1 1 1 1 1 0 2 0 0 2 2 1 1 1 and size = 427 --- attractor = 1 1 1 1 2 2 1 1 2 0 1 1 1 1 1 0 2 0 0 2 2 1 0 2 -> 1 2 0 0 1 1 1 1 1 0 1 1 1 1 1 0 2 0 0 2 2 0 1 1 -> 1 1 1 1 1 1 1 1 0 0 1 1 1 1 1 0 2 0 0 2 2 1 2 0 -> 0 1 1 1 1 1 1 1 1 0 1 1 1 1 1 0 2 0 0 2 2 2 1 1 and size = 3655	attractor = 0 2 0 0 2 2 1 2 0 2 1 1 1 1 1 0 2 0 0 2 2 0 2 0 and size = 3823	attractor = 1 1 0 1 1 1 2 2 1 0 2 2 2 0 2 0 2 0 0 2 2 1 1 1 and size = 976 --- attractor = 0 1 0 1 1 1 2 2 1 0 2 2 2 0 2 0 2 0 0 2 2 2 1 1 -> 1 1 0 1 2 2 2 2 2 0 2 2 2 0 2 0 2 0 0 2 2 1 0 2 -> 1 2 0 0 1 1 2 2 1 0 2 2 2 0 2 0 2 0 0 2 2 0 1 1 -> 1 1 0 1 1 1 2 2 0 0 2 2 2 0 2 0 2 0 0 2 2 1 2 0 and size = 2541	attractor = 1 2 0 0 1 1 2 2 1 0 2 2 2 0 2 0 2 0 0 2 2 0 1 1 -> 1 1 0 1 1 1 2 2 0 0 2 2 2 0 2 0 2 0 0 2 2 1 2 0 -> 0 1 0 1 1 1 2 2 1 0 2 2 2 0 2 0 2 0 0 2 2 2 1 1 -> 1 1 0 1 2 2 2 2 2 0 2 2 2 0 2 0 2 0 0 2 2 1 0 2 and size = 2530 --- attractor = 1 1 0 1 1 1 2 2 1 0 2 2 2 0 2 0 2 0 0 2 2 1 1 1 and size = 1072	attractor = 1 1 1 1 1 1 0 1 1 1 1 1 1 1 0 0 2 0 0 2 2 1 1 1 and size = 3980	attractor = 1 1 0 1 1 1 2 1 1 1 1 1 1 1 2 0 2 0 0 2 2 1 1 1 and size = 3946	attractor = 1 1 1 1 1 1 1 1 1 1 1 1 1 1 1 0 2 0 0 2 2 1 1 1 and size = 3647	attractor = 1 2 0 0 1 2 0 2 1 0 0 2 2 2 0 2 2 2 2 2 2 1 1 1 and size = 906 --- attractor = 0 2 0 0 1 2 0 2 1 0 0 2 2 2 0 2 2 2 2 2 2 2 1 1 -> 1 2 0 0 2 2 0 2 2 0 0 2 2 2 0 2 2 2 2 2 2 1 0 2 -> 2 2 0 0 1 2 0 2 1 0 0 2 2 2 0 2 2 2 2 2 2 0 1 1 -> 1 2 0 0 0 2 0 2 0 0 0 2 2 2 0 2 2 2 2 2 2 1 2 0 and size = 2542	attractor = 1 2 0 0 1 2 0 2 1 0 0 2 2 2 0 2 2 2 2 2 2 1 1 1 and size = 1321 --- attractor = 2 2 0 0 1 2 0 2 1 0 0 2 2 2 0 2 2 2 2 2 2 0 1 1 -> 1 2 0 0 0 2 0 2 0 0 0 2 2 2 0 2 2 2 2 2 2 1 2 0 -> 0 2 0 0 1 2 0 2 1 0 0 2 2 2 0 2 2 2 2 2 2 2 1 1 -> 1 2 0 0 2 2 0 2 2 0 0 2 2 2 0 2 2 2 2 2 2 1 0 2 and size = 2648	--	attractor = 1 1 1 1 1 1 1 1 1 1 1 1 1 1 1 0 2 0 0 2 2 1 1 1 and size = 4292	--	--
23	Mfrn k/o	attractor = 1 1 0 1 1 1 1 1 0 0 1 1 1 1 1 1 1 1 1 1 1 0 0 0 and size = 4297	attractor = 2 2 0 0 0 2 1 1 0 0 1 1 1 1 1 1 1 1 1 1 1 0 0 0 and size = 3518	attractor = 1 1 0 1 1 1 2 1 0 0 1 1 1 1 1 1 1 1 1 1 1 0 0 0 and size = 4173	attractor = 1 1 1 1 1 1 1 1 0 0 1 1 1 1 1 1 1 1 1 1 1 0 0 0 and size = 4222	attractor = 1 1 1 1 1 1 1 2 0 2 1 1 1 1 1 1 1 1 1 1 1 0 0 0 and size = 4240	attractor = 0 1 0 1 2 2 2 2 0 0 2 2 2 0 2 0 2 0 0 2 2 0 0 0 -> 1 2 0 0 2 2 2 2 0 0 2 2 2 0 2 0 2 0 0 2 2 0 0 0 -> 2 2 0 0 1 1 2 2 0 0 2 2 2 0 2 0 2 0 0 2 2 0 0 0 -> 2 1 0 1 0 0 2 2 0 0 2 2 2 0 2 0 2 0 0 2 2 0 0 0 -> 1 0 0 2 0 0 2 2 0 0 2 2 2 0 2 0 2 0 0 2 2 0 0 0 -> 0 0 0 2 1 1 2 2 0 0 2 2 2 0 2 0 2 0 0 2 2 0 0 0 and size = 478 --- attractor = 1 2 0 0 1 1 2 2 0 0 2 2 2 0 2 0 2 0 0 2 2 0 0 0 -> 2 …	attractor = 2 1 0 1 1 1 2 2 0 0 2 2 2 0 2 0 2 0 0 2 2 0 0 0 -> 1 1 0 1 0 0 2 2 0 0 2 2 2 0 2 0 2 0 0 2 2 0 0 0 -> 1 0 0 2 1 1 2 2 0 0 2 2 2 0 2 0 2 0 0 2 2 0 0 0 -> 0 1 0 1 1 1 2 2 0 0 2 2 2 0 2 0 2 0 0 2 2 0 0 0 -> 1 1 0 1 2 2 2 2 0 0 2 2 2 0 2 0 2 0 0 2 2 0 0 0 -> 1 2 0 0 1 1 2 2 0 0 2 2 2 0 2 0 2 0 0 2 2 0 0 0 and size = 1178 --- attractor = 1 1 1 1 1 1 1 1 0 0 1 1 1 1 1 1 1 1 1 1 1 0 0 0 and …	attractor = 1 1 1 1 1 1 0 1 0 0 1 1 1 1 0 1 1 1 1 1 1 0 0 0 and size = 4092	attractor = 2 2 0 0 0 2 2 2 0 0 0 2 2 2 2 2 0 2 2 0 0 0 0 0 and size = 4285 --- attractor = 1 1 0 1 1 1 2 1 0 0 1 1 1 1 2 1 1 1 1 1 1 0 0 0 and size = 238	attractor = 1 0 1 2 1 1 1 1 0 0 1 1 1 1 1 0 2 0 0 1 1 0 0 0 -> 0 1 1 1 1 1 1 1 0 0 1 1 1 1 1 0 2 0 0 1 1 0 0 0 -> 1 1 1 1 2 2 1 1 0 0 1 1 1 1 1 0 2 0 0 1 1 0 0 0 -> 1 2 0 0 1 1 1 1 0 0 1 1 1 1 1 0 2 0 0 1 1 0 0 0 -> 2 1 1 1 1 1 1 1 0 0 1 1 1 1 1 0 2 0 0 1 1 0 0 0 -> 1 1 1 1 0 0 1 1 0 0 1 1 1 1 1 0 2 0 0 1 1 0 0 0 and size = 1577 --- attractor = 1 1 1 1 1 1 1 1 0 0 1 1 1 1 1 0 2 0 0 1 1 0 0 0 and …	attractor = 2 2 0 0 0 2 0 2 0 0 0 2 2 2 0 2 0 2 2 0 0 0 0 0 and size = 3418	attractor = 1 1 1 1 1 1 1 1 0 0 1 1 1 1 1 1 1 1 1 1 1 0 0 0 and size = 3109 --- attractor = 2 2 0 0 0 1 0 1 0 0 0 1 0 1 0 1 2 0 0 0 0 0 0 0 -> 2 1 1 1 0 0 0 0 0 0 1 0 1 1 1 2 2 1 0 0 0 0 0 0 -> 1 0 2 2 0 0 1 1 0 0 2 1 2 1 2 2 1 2 1 0 1 0 0 0 -> 0 1 1 2 1 1 2 2 0 0 1 2 2 0 2 2 1 2 2 1 2 0 0 0 -> 0 2 0 1 2 2 2 2 0 0 0 2 2 1 1 2 2 2 2 2 1 0 0 0 -> 1 2 0 0 2 2 1 2 0 0 0 2 2 2 0 2 1 2 2 1 0 0 0 0 -> 2…	attractor = 2 2 0 0 0 2 0 2 0 0 0 2 1 2 0 0 1 0 1 0 0 0 0 0 -> 2 2 0 0 0 1 0 1 0 0 0 1 0 1 0 1 2 0 0 0 0 0 0 0 -> 2 1 1 1 0 0 0 0 0 0 1 0 1 1 1 2 2 1 0 0 0 0 0 0 -> 1 0 2 2 0 0 1 1 0 0 2 1 2 1 2 2 1 2 1 0 0 0 0 0 -> 0 1 1 2 1 1 2 2 0 0 1 2 2 0 2 2 0 2 2 0 0 0 0 0 -> 0 2 0 1 2 2 2 2 0 0 0 2 2 1 1 2 0 2 2 0 0 0 0 0 -> 1 2 0 0 2 2 1 2 0 0 0 2 2 2 0 1 0 2 2 0 0 0 0 0 -> 2 2 0 0 1 2 0 2 0 0 0 2 2 2 0 …	attractor = 1 1 1 1 1 1 1 1 0 0 1 1 1 1 1 0 2 0 0 2 2 0 0 0 and size = 1449 --- attractor = 2 2 0 0 1 1 1 1 0 0 1 1 1 1 1 0 2 0 0 2 2 0 0 0 -> 2 1 1 1 0 0 1 1 0 0 1 1 1 1 1 0 2 0 0 2 2 0 0 0 -> 1 0 1 2 0 0 1 1 0 0 1 1 1 1 1 0 2 0 0 2 2 0 0 0 -> 0 0 1 2 1 1 1 1 0 0 1 1 1 1 1 0 2 0 0 2 2 0 0 0 -> 0 1 1 1 2 2 1 1 0 0 1 1 1 1 1 0 2 0 0 2 2 0 0 0 -> 1 2 0 0 2 2 1 1 0 0 1 1 1 1 1 0 2 0 0 2 2 0 0 0 and …	attractor = 1 1 1 1 1 1 1 1 0 0 1 1 1 1 1 1 1 1 1 1 1 0 0 0 and size = 4369	--
24	Ftmt o/e	attractor = 0 2 0 0 2 2 1 1 0 0 1 1 1 1 1 1 1 1 1 1 1 0 2 2 and size = 3958	attractor = 0 2 0 0 2 2 1 1 0 0 1 1 1 1 1 1 1 1 1 1 1 0 2 2 and size = 3614	attractor = 0 2 0 0 2 2 2 1 0 0 1 1 1 1 1 1 1 1 1 1 1 0 2 2 and size = 3855	attractor = 0 2 0 0 2 2 1 1 0 0 1 1 1 1 1 1 1 1 1 1 1 0 2 2 and size = 3966	attractor = 0 2 0 0 2 2 1 2 0 2 1 1 1 1 1 1 1 1 1 1 1 0 2 2 and size = 3889	attractor = 0 2 0 0 2 2 2 2 0 0 2 2 2 0 2 0 2 0 0 2 2 0 2 2 and size = 3326	attractor = 0 2 0 0 2 2 1 1 0 0 1 1 1 1 1 1 1 1 1 1 1 0 2 2 and size = 465 --- attractor = 0 2 0 0 2 2 2 2 0 0 2 2 2 0 2 0 2 0 0 2 2 0 2 2 and size = 1011 --- attractor = 0 2 0 0 2 2 2 1 0 0 2 1 2 1 1 1 2 0 1 2 1 0 2 2 -> 0 2 0 0 2 2 1 2 0 0 1 2 1 0 2 0 2 1 0 1 2 0 2 2 and size = 2063	attractor = 0 2 0 0 2 2 0 1 0 0 1 1 1 1 0 1 1 1 1 1 1 0 2 2 and size = 3828	attractor = 0 2 0 0 2 2 2 2 0 0 0 2 2 2 2 2 0 2 2 0 0 0 2 2 and size = 3696 --- attractor = 0 2 0 0 2 2 2 1 0 0 1 1 1 1 2 1 1 1 1 1 1 0 2 2 and size = 314	attractor = 0 2 0 0 2 2 1 1 0 0 1 1 1 1 1 0 2 0 0 1 0 0 2 2 -> 0 2 0 0 2 2 1 1 0 0 0 1 1 1 1 0 2 0 0 0 1 0 2 2 and size = 1512 --- attractor = 0 2 0 0 2 2 1 1 0 0 0 1 1 1 1 0 2 0 0 0 0 0 2 2 and size = 1235 --- attractor = 0 2 0 0 2 2 1 1 0 0 1 1 1 1 1 0 2 0 0 1 1 0 2 2 and size = 682	attractor = 0 2 0 0 2 2 0 2 0 0 0 2 2 2 0 2 0 2 2 0 0 0 2 2 and size = 3338	attractor = 0 2 0 0 2 2 0 2 0 0 0 2 2 2 0 1 0 2 2 0 0 0 2 2 -> 0 2 0 0 2 2 0 2 0 0 0 2 2 2 0 0 0 1 2 0 0 0 2 2 -> 0 2 0 0 2 2 0 2 0 0 0 2 1 2 0 0 1 0 1 0 0 0 2 2 -> 0 2 0 0 2 2 0 1 0 0 0 1 0 1 0 1 2 0 0 0 0 0 2 2 -> 0 2 0 0 2 2 0 0 0 0 1 0 1 1 1 2 2 1 0 0 0 0 2 2 -> 0 2 0 0 2 2 1 1 0 0 2 1 2 1 2 2 1 2 1 0 1 0 2 2 -> 0 2 0 0 2 2 2 2 0 0 1 2 2 0 2 2 1 2 2 1 2 0 2 2 -> 0 2 0 0 2 2 2 2 0 0 0 2 2 1 1 …	attractor = 0 2 0 0 2 2 1 2 0 0 0 2 2 2 0 1 0 2 2 0 0 0 2 2 -> 0 2 0 0 2 2 0 2 0 0 0 2 2 2 0 0 0 1 2 0 0 0 2 2 -> 0 2 0 0 2 2 0 2 0 0 0 2 1 2 0 0 1 0 1 0 0 0 2 2 -> 0 2 0 0 2 2 0 1 0 0 0 1 0 1 0 1 2 0 0 0 0 0 2 2 -> 0 2 0 0 2 2 0 0 0 0 1 0 1 1 1 2 2 1 0 0 0 0 2 2 -> 0 2 0 0 2 2 1 1 0 0 2 1 2 1 2 2 1 2 1 0 0 0 2 2 -> 0 2 0 0 2 2 2 2 0 0 1 2 2 0 2 2 0 2 2 0 0 0 2 2 -> 0 2 0 0 2 2 2 2 0 0 0 2 2 1 1 …	attractor = 0 2 0 0 2 2 1 1 0 0 1 1 1 1 1 0 2 0 0 2 2 0 2 2 and size = 3814	attractor = 1 1 1 1 1 1 1 1 0 0 1 1 1 1 1 1 1 1 1 1 1 0 0 2 and size = 4291
Index	Variable
1	LIP
2	TfR1
3	Fpn
4	Ft
5	IRP1
6	IRP2
7	Hep
8	HO1
9	ALAS1
10	heme
11	ROS
12	AE
13	Nrf2
14	Keap1
15	Il6
16	Ras
17	SOS
18	ERK
19	c-Myc
20	GAPS
21	EGFR
22	LIPmt
23	Mfrn
24	Ftmt
